# Supplementary material for: Enhanced Luminescence of Yb3+ Ions Implanted to ZnO through the Selection of Optimal Implantation and Annealing Conditions
Source: Materials (Basel). 2023 Feb 21;16(5):1756. doi: 10.3390/ma16051756 (PMC10003926; doi:10.3390/ma16051756)
Supplement: Supplementary file 1 [file materials-16-01756-s001.zip]

Archive with 1 entries (1 files):
- materials-2181920-supplementary.pdf
